# Supplementary material for: Rapid Laser Manufacturing of Microfluidic Devices from Glass Substrates
Source: Micromachines (Basel). 2018 Aug 17;9(8):409. doi: 10.3390/mi9080409 (PMC6187741; doi:10.3390/mi9080409)
Supplement: Supplementary file 1 [file micromachines-09-00409-s001.zip]

Archive with 1 entries (1 files):
- micromachines-329291-supplementary.docx
